# Supplementary material for: Genome-wide identification and characterisation of human DNA replication origins by initiation site sequencing (ini-seq)
Source: Nucleic Acids Res. 2016 Sep 1;44(21):10230–47. doi: 10.1093/nar/gkw760 (PMC5137433; doi:10.1093/nar/gkw760)
Supplement: SUPPLEMENTARY DATA [file supp_gkw760_nar-01731-v-2016-File011.xlsx]

## Sheet: Table S2 ini-seq peaks E=10e-1.
1	10034	10468
1	521412	521642
1	713009	714764
1	715078	715572
1	754129	754900
1	755271	756670
1	757400	759126
1	760266	761450
1	761958	763186
1	805117	805696
1	839672	841428
1	854236	855246
1	856472	857493
1	858839	859422
1	859978	860645
1	864245	865282
1	866012	866551
1	867503	868523
1	873065	875320
1	875915	877432
1	878207	879523
1	895573	896165
1	901319	902735
1	911224	912090
1	917095	919944
1	932355	933071
1	934321	935198
1	935931	937974
1	939350	940599
1	948125	951216
1	967793	968635
1	991639	992169
1	993372	995596
1	997570	998735
1	999220	1000224
1	1002525	1004320
1	1005672	1006111
1	1007328	1008397
1	1008715	1011221
1	1014742	1015550
1	1016317	1017073
1	1018404	1019797
1	1020836	1021736
1	1027798	1028522
1	1050220	1050820
1	1051122	1052370
1	1057127	1058163
1	1085170	1086042
1	1099881	1101907
1	1105321	1107745
1	1110985	1113353
1	1116374	1117132
1	1118234	1119833
1	1139317	1141739
1	1145225	1147443
1	1151014	1151140
1	1165856	1166428
1	1166600	1167638
1	1171867	1173083
1	1176515	1178332
1	1185501	1186695
1	1200062	1200791
1	1207437	1209958
1	1216422	1218394
1	1220492	1221676
1	1222260	1223313
1	1225252	1226019
1	1226609	1228228
1	1235032	1236329
1	1239745	1240645
1	1244076	1246150
1	1247787	1248679
1	1253608	1254944
1	1259611	1260191
1	1260354	1261263
1	1263657	1264686
1	1272560	1273262
1	1277462	1278217
1	1278668	1279746
1	1280006	1281809
1	1282025	1284061
1	1286917	1287501
1	1288278	1289798
1	1297365	1298399
1	1299544	1300550
1	1302653	1303408
1	1307277	1307922
1	1308241	1311385
1	1317524	1318135
1	1334391	1336127
1	1341662	1343761
1	1354153	1354859
1	1360864	1361939
1	1367302	1368178
1	1372857	1374691
1	1376039	1377090
1	1378851	1379136
1	1405746	1407290
1	1436041	1436648
1	1439805	1441874
1	1446079	1447800
1	1486157	1486840
1	1489865	1490481
1	1508766	1510985
1	1519001	1519502
1	1529007	1529910
1	1532158	1532780
1	1536229	1536831
1	1539291	1539783
1	1549418	1552290
1	1554994	1555971
1	1560226	1560973
1	1562180	1563391
1	1563789	1564846
1	1617545	1618433
1	1627871	1628493
1	1655664	1656044
1	1684102	1684857
1	1707222	1707934
1	1708873	1709924
1	1710223	1710957
1	1820620	1821957
1	1822419	1822745
1	1822928	1823932
1	1825744	1832177
1	1837267	1839200
1	1839762	1841886
1	1855876	1856286
1	1860826	1861531
1	1870576	1871328
1	1874803	1876095
1	1890985	1892384
1	1900829	1901324
1	1976159	1976876
1	1977834	1978341
1	1980665	1981882
1	1992804	1993580
1	2039677	2040494
1	2053178	2053599
1	2063471	2065548
1	2071108	2072045
1	2105486	2106238
1	2120469	2123012
1	2125013	2125777
1	2126606	2128705
1	2128867	2129606
1	2130057	2132172
1	2133693	2134824
1	2135375	2136313
1	2138310	2139374
1	2141940	2142653
1	2143681	2144786
1	2147615	2148393
1	2151930	2153335
1	2157880	2158702
1	2160358	2162164
1	2162776	2163982
1	2242702	2243636
1	2246776	2247316
1	2251410	2253500
1	2253849	2255290
1	2304073	2305402
1	2313108	2313669
1	2322388	2323484
1	2342922	2346474
1	2366328	2367223
1	2371562	2372256
1	2372966	2374733
1	2375788	2377207
1	2377653	2378948
1	2379285	2379964
1	2383296	2385386
1	2388999	2389883
1	2391991	2392504
1	2393304	2393948
1	2401731	2403237
1	2403397	2404536
1	2407001	2407884
1	2411537	2412367
1	2414031	2415100
1	2416253	2418397
1	2422850	2423902
1	2427069	2428259
1	2433060	2434043
1	2434275	2435349
1	2437027	2438035
1	2453955	2454676
1	2456450	2457837
1	2465777	2466979
1	2468499	2469950
1	2473727	2475239
1	2475540	2477640
1	2478216	2479112
1	2479348	2481055
1	2487450	2489172
1	2509257	2510349
1	2516668	2517487
1	2517640	2518428
1	2527867	2528672
1	2543847	2544516
1	2562507	2563543
1	2572737	2575094
1	2583443	2586501
1	2586952	2587775
1	2588661	2588863
1	2591372	2591646
1	2603181	2603376
1	2609048	2609276
1	2614401	2615005
1	2615427	2616521
1	2619239	2623784
1	2625960	2631199
1	2688844	2689857
1	2765635	2766393
1	2780615	2781098
1	2794034	2795406
1	3112412	3113298
1	3181446	3182616
1	3188040	3188627
1	3229555	3230470
1	3265580	3266643
1	3271876	3272706
1	3273563	3274095
1	3305156	3306523
1	3321902	3322865
1	3326614	3327198
1	3331131	3331704
1	3341035	3341638
1	3369422	3371175
1	3384583	3385592
1	3386157	3386984
1	3396471	3398873
1	3399996	3400834
1	3411682	3413047
1	3413470	3414007
1	3418296	3421301
1	3432354	3433563
1	3446781	3447607
1	3452795	3454130
1	3458466	3459997
1	3461068	3461876
1	3466044	3467156
1	3468086	3468822
1	3471765	3472735
1	3479773	3480806
1	3481257	3482199
1	3493256	3494938
1	3506616	3507368
1	3529877	3530609
1	3531520	3532277
1	3535484	3536097
1	3537052	3538374
1	3541109	3542560
1	3565593	3566136
1	3566301	3566941
1	3568592	3570372
1	3588054	3588683
1	3601952	3602973
1	3635639	3636648
1	3640789	3641430
1	3663399	3664286
1	3689185	3689896
1	3692429	3693820
1	3712722	3713783
1	3717958	3718448
1	3727870	3728297
1	3772851	3775443
1	3815688	3818335
1	3827388	3827913
1	3835427	3836631
1	4016569	4017540
1	4166509	4167248
1	4204477	4204949
1	5727354	5728289
1	5776732	5777346
1	5805801	5806519
1	5876469	5877164
1	5882067	5882766
1	6052009	6053626
1	6059183	6061718
1	6066141	6066931
1	6085105	6085571
1	6094318	6095154
1	6140344	6140912
1	6168845	6169560
1	6201666	6202099
1	6216975	6218495
1	6226124	6226876
1	6229117	6230046
1	6231052	6232434
1	6239044	6239496
1	6241120	6242186
1	6247642	6248488
1	6257769	6260349
1	6264840	6267698
1	6294282	6296149
1	6296936	6297532
1	6298719	6299899
1	6305108	6305845
1	6307559	6308868
1	6310780	6311829
1	6318734	6320430
1	6321115	6322678
1	6323470	6324241
1	6326927	6327095
1	6340912	6341267
1	6403556	6404018
1	6422928	6423844
1	6452079	6453963
1	6464792	6466448
1	6474368	6474793
1	6476703	6477671
1	6482777	6484294
1	6485240	6486536
1	6489997	6491177
1	6493702	6494214
1	6497921	6498826
1	6505870	6506843
1	6503261	6505712
1	6509182	6510068
1	6510957	6511597
1	6524042	6524950
1	6528975	6529299
1	6535559	6536341
1	6546361	6547133
1	6549506	6553234
1	6556221	6556865
1	6558055	6559117
1	6560078	6561057
1	6563608	6564205
1	6567987	6568982
1	6570439	6571501
1	6575118	6575646
1	6613642	6615066
1	6630726	6632318
1	6639461	6641646
1	6660813	6663906
1	6672678	6674191
1	6675375	6676217
1	6684596	6686321
1	6694594	6695023
1	6706429	6707187
1	6761195	6762805
1	6779759	6780529
1	6787449	6787895
1	6830472	6831359
1	6843963	6845744
1	6845936	6846824
1	6949914	6950594
1	7086075	7086816
1	7130330	7131054
1	7359380	7360282
1	7461586	7462835
1	7465746	7466627
1	7485549	7486246
1	7530659	7531663
1	7578656	7578680
1	7609145	7610020
1	7612258	7612867
1	7620665	7621000
1	7706802	7707905
1	7727603	7728206
1	7728844	7729996
1	7812716	7813285
1	7815360	7815992
1	7830826	7832283
1	7962665	7963146
1	8021025	8022395
1	8034988	8035679
1	8064402	8065128
1	8075012	8075781
1	8078473	8079375
1	8081788	8088811
1	8096612	8097505
1	8125625	8126615
1	8135319	8137699
1	8145361	8146121
1	8150768	8151448
1	8153697	8154376
1	8155702	8158299
1	8164428	8165325
1	8196843	8197426
1	8201655	8202460
1	8205319	8206594
1	8219184	8219737
1	8257710	8258486
1	8271657	8272586
1	8278554	8279148
1	8297937	8299425
1	8363168	8363947
1	8373064	8376229
1	8378001	8378948
1	8403063	8405313
1	8408646	8409386
1	8411704	8412527
1	8434905	8435168
1	8482456	8483740
1	8484068	8484838
1	8620711	8621650
1	8721401	8722649
1	8760971	8764215
1	8772371	8773142
1	8786456	8787227
1	8876776	8879025
1	8883957	8884900
1	8886741	8887895
1	8895808	8896621
1	8901525	8902557
1	8904968	8905885
1	8906919	8909908
1	8911362	8911946
1	8912453	8913531
1	8914416	8918630
1	8922509	8923288
1	8926279	8926868
1	8933472	8941148
1	8941458	8942598
1	8943064	8944136
1	8947860	8948531
1	8949396	8951026
1	8959283	8960493
1	8960666	8961390
1	8961808	8963135
1	8963792	8964843
1	8965280	8966783
1	8967957	8968874
1	8977742	8978939
1	8980777	8982159
1	9000081	9000681
1	9001913	9002336
1	9009084	9010124
1	9022400	9023644
1	9046253	9046719
1	9047919	9049432
1	9064745	9065623
1	9074036	9074336
1	9098454	9099692
1	9117952	9118971
1	9161522	9162081
1	9170476	9171804
1	9187566	9189223
1	9189513	9190150
1	9202271	9202723
1	9223415	9224045
1	9256274	9256956
1	9261677	9262807
1	9294061	9294744
1	9327070	9327981
1	9335018	9336193
1	9349947	9350882
1	9353183	9354241
1	9362645	9363531
1	9365934	9366216
1	9470908	9471539
1	9488184	9489671
1	9536788	9537618
1	9550856	9551596
1	9599066	9600665
1	9632608	9633220
1	9648265	9650724
1	9658259	9658734
1	9675399	9675992
1	9686908	9687647
1	9711085	9712729
1	9731160	9731902
1	9736731	9737428
1	9746916	9750999
1	9760121	9761421
1	9777082	9778117
1	9778469	9779942
1	9845162	9845924
1	9882451	9883738
1	9885206	9886077
1	9886478	9888081
1	9888845	9890905
1	9895765	9897190
1	9903696	9904580
1	9927274	9928146
1	9934845	9935646
1	9949873	9951772
1	9953049	9954828
1	9968970	9969847
1	9970403	9971632
1	9972564	9973388
1	10002378	10003744
1	10010302	10011050
1	10090611	10091340
1	10091965	10095532
1	10264857	10265500
1	10269578	10272173
1	10398078	10398532
1	10458361	10459870
1	10488075	10488945
1	10490032	10491528
1	10531702	10533143
1	10534725	10535884
1	10554361	10554993
1	10567185	10568025
1	10570417	10572012
1	10574314	10574877
1	10587829	10588895
1	10658930	10660127
1	10706010	10707059
1	10718002	10718906
1	10723549	10723900
1	10736052	10736910
1	10751901	10753086
1	10795907	10796963
1	10848713	10849420
1	10854513	10857230
1	10863841	10864449
1	10926386	10926389
1	10972704	10973349
1	11003930	11004822
1	11020877	11021567
1	11071853	11072440
1	11072637	11073237
1	11093939	11095423
1	11097524	11098853
1	11103132	11104369
1	11104719	11106091
1	11112504	11113739
1	11118961	11120570
1	11158902	11160540
1	11301716	11302239
1	11322445	11323135
1	11333157	11334245
1	11522323	11523522
1	11539046	11539938
1	11559742	11560148
1	11582573	11583781
1	11584752	11585167
1	11594902	11595309
1	11705605	11706073
1	11712839	11714635
1	11715334	11716094
1	11723901	11724938
1	11740253	11742054
1	11764304	11765496
1	11779264	11780447
1	11795469	11797185
1	11808810	11809595
1	11837581	11838584
1	11863109	11864170
1	11864644	11867168
1	11898515	11899109
1	11946816	11948029
1	11954586	11955540
1	11961383	11961885
1	11967502	11970186
1	11972161	11974295
1	11974904	11976548
1	11976825	11977226
1	11986414	11987021
1	11990521	11991895
1	11993917	11995551
1	12026948	12027673
1	12039537	12041033
1	12041959	12042541
1	12078962	12080293
1	12090957	12091899
1	12184721	12185628
1	12186389	12187239
1	12200049	12200775
1	12229438	12230752
1	12246063	12246967
1	12250886	12251336
1	12252320	12253777
1	12266781	12267816
1	12268717	12269324
1	12289556	12291394
1	12332094	12332500
1	12540549	12541667
1	12585203	12585860
1	12600361	12601580
1	12609245	12610422
1	12620165	12621057
1	12655864	12656785
1	12675728	12680623
1	12686756	12686929
1	12841634	12842146
1	13795778	13796309
1	13992097	13993112
1	14052377	14052831
1	14075475	14076026
1	14286811	14287306
1	15251221	15252678
1	15303403	15304536
1	15354566	15355086
1	15372817	15373415
1	15426577	15427300
1	15454933	15455627
1	15478850	15481288
1	15494912	15495510
1	15515029	15515705
1	15526969	15527649
1	15573663	15574595
1	15598724	15599490
1	15631251	15631529
1	15735542	15736795
1	15737534	15738507
1	15757409	15758192
1	15850336	15851430
1	15852147	15854159
1	15929600	15930613
1	15943007	15945381
1	16008845	16009894
1	16011052	16011965
1	16029369	16029943
1	16051851	16052326
1	16064050	16066576
1	16067611	16068540
1	16069465	16071691
1	16074672	16076493
1	16085452	16086249
1	16118197	16119085
1	16120454	16122220
1	16123133	16124908
1	16125200	16130475
1	16131450	16132553
1	16136628	16137528
1	16138431	16139265
1	16141727	16142476
1	16154307	16155246
1	16159592	16163029
1	16170354	16171393
1	16171571	16172011
1	16173539	16176986
1	16212284	16213448
1	16267557	16267942
1	16278548	16279734
1	16301546	16303439
1	16317800	16319045
1	16320807	16321447
1	16332805	16333855
1	16335350	16336447
1	16341811	16342133
1	16348715	16350232
1	16354434	16355487
1	16356210	16357012
1	16359225	16359928
1	16372858	16374178
1	16382332	16383005
1	16394604	16394893
1	16398084	16399950
1	16400212	16401477
1	16402141	16407338
1	16407513	16409468
1	16410109	16410616
1	16412134	16412633
1	16413713	16414718
1	16415476	16416064
1	16416426	16418050
1	16418774	16419541
1	16420178	16421489
1	16422717	16423410
1	16438560	16439444
1	16440202	16442326
1	16443964	16444844
1	16445274	16448345
1	16448636	16449746
1	16454600	16455382
1	16460017	16460150
1	16465135	16466306
1	16467675	16468571
1	16468868	16478799
1	16479143	16481786
1	16482364	16484322
1	16484530	16486229
1	16490636	16493000
1	16493527	16496335
1	16499326	16501415
1	16502026	16503491
1	16504796	16505794
1	16507712	16508772
1	16509309	16512147
1	16513441	16515366
1	16516142	16517784
1	16533144	16534090
1	16562464	16564018
1	16570262	16571470
1	16677278	16680184
1	16682176	16683364
1	16681875	16681895
1	16688610	16690216
1	16693026	16697190
1	16735011	16735648
1	16738294	16739250
1	16743725	16744143
1	16747267	16748182
1	16766637	16768234
1	16825132	16826724
1	16833922	16834424
1	16835462	16836177
1	16839161	16841015
1	16841270	16841544
1	16860881	16861285
1	16861459	16861899
1	16886209	16888706
1	16890672	16891728
1	16891900	16894295
1	16900507	16900953
1	16918312	16919324
1	16919476	16920648
1	16920846	16922121
1	16922527	16923241
1	16925286	16925941
1	16926715	16927449
1	16928243	16945619
1	16946263	16953401
1	16954833	16964488
1	16964944	16966300
1	16966706	16972484
1	17004050	17004964
1	17007773	17008409
1	17013208	17015442
1	17016284	17018822
1	17019001	17020017
1	17020401	17021499
1	17021922	17025689
1	17026299	17028824
1	17029412	17045939
1	17046252	17049542
1	17051044	17052090
1	17052897	17055055
1	17056116	17056733
1	17082022	17082505
1	17084056	17084522
1	17087329	17088670
1	17090719	17091992
1	17096717	17097433
1	17194937	17195921
1	17198638	17199411
1	17199647	17200554
1	17201974	17203290
1	17209267	17210444
1	17216937	17217932
1	17218100	17218976
1	17221556	17222392
1	17222590	17224723
1	17225224	17226478
1	17226979	17228013
1	17228465	17235663
1	17235848	17237325
1	17237906	17243484
1	17244814	17245883
1	17247434	17250525
1	17250976	17254896
1	17256297	17258181
1	17262216	17263444
1	17265718	17266739
1	17267155	17267940
1	17269135	17270131
1	17272708	17273869
1	17277959	17278596
1	17281892	17282490
1	17286985	17288044
1	17296762	17298925
1	17301653	17303037
1	17304529	17305357
1	17307410	17308248
1	17308579	17310028
1	17337234	17339022
1	17372477	17373212
1	17379561	17381193
1	17385205	17386900
1	17438919	17439393
1	17441185	17442086
1	17443785	17446736
1	17451800	17453318
1	17454423	17455729
1	17459344	17460238
1	17489157	17489767
1	17526535	17528628
1	17551598	17552450
1	17558625	17561311
1	17563276	17564196
1	17576605	17577542
1	17613666	17614750
1	17662129	17662978
1	17665268	17665894
1	17698320	17699175
1	17732471	17733201
1	17763707	17764177
1	17764898	17766234
1	17812404	17812439
1	17857508	17858266
1	17859810	17860823
1	17866414	17867795
1	17878252	17878886
1	17898810	17899734
1	17933173	17933868
1	17980103	17980842
1	17983253	17983279
1	17987780	17988833
1	18022726	18023424
1	18806788	18807834
1	18882650	18883144
1	18901891	18902480
1	18907702	18908242
1	18923606	18924242
1	19031943	19032956
1	19146541	19148170
1	19210412	19211043
1	19228250	19230217
1	19233224	19233922
1	19275864	19278080
1	19281816	19282695
1	19283253	19284074
1	19291858	19292793
1	19335743	19339150
1	19355772	19356477
1	19360868	19361399
1	19361759	19362996
1	19370720	19371892
1	19383885	19384264
1	19392100	19392993
1	19393563	19395075
1	19396274	19397304
1	19535318	19537984
1	19567701	19568264
1	19577614	19579584
1	19637467	19639849
1	19662952	19663540
1	19670769	19671350
1	19795916	19796594
1	19810551	19813281
1	19814056	19814789
1	19908517	19909110
1	19922601	19924598
1	19969591	19970196
1	19971086	19972599
1	19977508	19978271
1	19979600	19980524
1	20006163	20006633
1	20030900	20031536
1	20041783	20042639
1	20125758	20127168
1	20208518	20210171
1	20244238	20244984
1	20248616	20249482
1	20301262	20301839
1	20427093	20427781
1	20478702	20479424
1	20531623	20532344
1	20539404	20540021
1	20737567	20738494
1	20817824	20818277
1	20818704	20818873
1	20819966	20820694
1	20833786	20835234
1	20848861	20849487
1	20901536	20902668
1	20940074	20940990
1	20959868	20961537
1	20966530	20967088
1	20987613	20989130
1	21010891	21011769
1	21012208	21012210
1	21013561	21014790
1	21022719	21023623
1	21026023	21026787
1	21029688	21030990
1	21031476	21032756
1	21033149	21033999
1	21044356	21045248
1	21051520	21052133
1	21056911	21058220
1	21058627	21060394
1	21111291	21111839
1	21112267	21115371
1	21348514	21349130
1	21417529	21418093
1	21501810	21502748
1	21503220	21504086
1	21515000	21515925
1	21516962	21517900
1	21521404	21522342
1	21522884	21523575
1	21543257	21545020
1	21558372	21558842
1	21564544	21565872
1	21615818	21617634
1	21650634	21651668
1	21660821	21661808
1	21669141	21670141
1	21670459	21673447
1	21681450	21684373
1	21688366	21689437
1	21694909	21695623
1	21766120	21767481
1	21817182	21818198
1	21861221	21861828
1	21887089	21887790
1	21912966	21914348
1	21915685	21916089
1	21919415	21920190
1	21921078	21922416
1	21923800	21924517
1	21926485	21927374
1	21946870	21947611
1	21949460	21950312
1	21952869	21954092
1	21965160	21966011
1	21983307	21984384
1	21988582	21990100
1	22029690	22030141
1	22107710	22110324
1	22127480	22128220
1	22148004	22148626
1	22157207	22158471
1	22257444	22258401
1	22261725	22263531
1	22263861	22264735
1	22265907	22266822
1	22268202	22269352
1	22278211	22279064
1	22283014	22284542
1	22287977	22289038
1	22290355	22290904
1	22349169	22349790
1	22351450	22352794
1	22374806	22376174
1	22378866	22380661
1	22457760	22459521
1	22468229	22469168
1	22480104	22480553
1	22503670	22504506
1	22534424	22535245
1	22537408	22537866
1	22542515	22543269
1	22577620	22578795
1	22601926	22602769
1	22671520	22672077
1	22742975	22743508
1	22746663	22747571
1	22755370	22756236
1	22777920	22779134
1	22869400	22870086
1	22893514	22894439
1	22913615	22914360
1	22925029	22925173
1	22927127	22927732
1	22963273	22964048
1	22967461	22968924
1	23000466	23001071
1	23011852	23012162
1	23015750	23016472
1	23021486	23022059
1	23030656	23031536
1	23037968	23039044
1	23039956	23040100
1	23057264	23057628
1	23076681	23077236
1	23158152	23159350
1	23215116	23215735
1	23256617	23257291
1	23290570	23291484
1	23302738	23303917
1	23345366	23347597
1	23425120	23425878
1	23493556	23494580
1	23494859	23495647
1	23503806	23504779
1	23504967	23506285
1	23508549	23510399
1	23510635	23511899
1	23513908	23515793
1	23522934	23524083
1	23525000	23525862
1	23536649	23537492
1	23543181	23544674
1	23669300	23671600
1	23693341	23697399
1	23703356	23704253
1	23714072	23714718
1	23718705	23719406
1	23727863	23729341
1	23730209	23730862
1	23810347	23811696
1	23823361	23824586
1	23855472	23859080
1	23865864	23867448
1	23871061	23872245
1	23879676	23881389
1	23882450	23887571
1	23888233	23889235
1	23903468	23904548
1	23960936	23962140
1	23963816	23964661
1	23970069	23970970
1	24017921	24018523
1	24045059	24045971
1	24069357	24072540
1	24098175	24099228
1	24104314	24104907
1	24106192	24106874
1	24117051	24118574
1	24126237	24127537
1	24130421	24131132
1	24151858	24152494
1	24164159	24165640
1	24180998	24181586
1	24193756	24195845
1	24243208	24243843
1	24397121	24398037
1	24432255	24432974
1	24438829	24439720
1	24469060	24470292
1	24476804	24477400
1	24513524	24514448
1	24525691	24526300
1	24528560	24529596
1	24562591	24563350
1	24717682	24718296
1	24739571	24740621
1	24741352	24743283
1	24828502	24829599
1	24913760	24914338
1	24961564	24962177
1	24968453	24970550
1	25009878	25010647
1	25013155	25013762
1	25014717	25015560
1	25045104	25045896
1	25068633	25069564
1	25071218	25072894
1	25156912	25157738
1	25174282	25175040
1	25224242	25225127
1	25230437	25231298
1	25427838	25428360
1	25558415	25560211
1	25566070	25567299
1	25572359	25574780
1	25663300	25663854
1	25664744	25665623
1	25756251	25757446
1	25757949	25758663
1	25829784	25830636
1	25846571	25847694
1	25869960	25871645
1	25899211	25899786
1	25936712	25937789
1	25942157	25943151
1	26070515	26070966
1	26084511	26086116
1	26123216	26124203
1	26126158	26126627
1	26136809	26137854
1	26145370	26147778
1	26184860	26186899
1	26200717	26202960
1	26207914	26208779
1	26216655	26217516
1	26218916	26219772
1	26221417	26222795
1	26231373	26234135
1	26323513	26325088
1	26344151	26344442
1	26361261	26363939
1	26420459	26421526
1	26431261	26432147
1	26436989	26439196
1	26471492	26472234
1	26495918	26497885
1	26559960	26561908
1	26602013	26602879
1	26605913	26607814
1	26610828	26611894
1	26632128	26633927
1	26647596	26648778
1	26662419	26663487
1	26671911	26672634
1	26683102	26684224
1	26687314	26688248
1	26690306	26690638
1	26743563	26744170
1	26758258	26759254
1	26796722	26799347
1	26811431	26811966
1	26816324	26817173
1	26826503	26828437
1	26856156	26858129
1	26924016	26924628
1	26946393	26948497
1	27003693	27004404
1	27018510	27020178
1	27021058	27022432
1	27023003	27025435
1	27032130	27033334
1	27112269	27113301
1	27113623	27115108
1	27115553	27116158
1	27136426	27137174
1	27153515	27153831
1	27174957	27176341
1	27179459	27180769
1	27183514	27184440
1	27185052	27186373
1	27188307	27193109
1	27195999	27197162
1	27198260	27200239
1	27204385	27204836
1	27213506	27214079
1	27215934	27216983
1	27226288	27227334
1	27233631	27234826
1	27235876	27236599
1	27240109	27241142
1	27247556	27249837
1	27278791	27279528
1	27280102	27280741
1	27293301	27294229
1	27297868	27299022
1	27309761	27310689
1	27316560	27318842
1	27319260	27320456
1	27320904	27323133
1	27323773	27326337
1	27328268	27329738
1	27332029	27332932
1	27334105	27335765
1	27343755	27343899
1	27365333	27366100
1	27370915	27371496
1	27397108	27398132
1	27400568	27401050
1	27423695	27424545
1	27426539	27427868
1	27438094	27439285
1	27455506	27456181
1	27462388	27463256
1	27478866	27479585
1	27480374	27482393
1	27524202	27525241
1	27559942	27563026
1	27611003	27611592
1	27626244	27627775
1	27645225	27645752
1	27648088	27649698
1	27668066	27668765
1	27671616	27672276
1	27691590	27693836
1	27714653	27715537
1	27716078	27717041
1	27718438	27720662
1	27721586	27722635
1	27814561	27819693
1	27820330	27820940
1	27830940	27831934
1	27842181	27842792
1	27844612	27847282
1	27849299	27850144
1	27853942	27854338
1	27865185	27865747
1	27866766	27867514
1	27868750	27869316
1	27894389	27896607
1	27898807	27900085
1	27912366	27913083
1	27928179	27928993
1	27930264	27930914
1	27932562	27933547
1	27934670	27935950
1	27970406	27971189
1	27989254	27990212
1	27995332	27996241
1	27998339	27999387
1	28051562	28053400
1	28099261	28101088
1	28156864	28158086
1	28184212	28185224
1	28201269	28202328
1	28205943	28206675
1	28240444	28242059
1	28261109	28261900
1	28272669	28272698
1	28285832	28288295
1	28305951	28306578
1	28414021	28415787
1	28416703	28418312
1	28520192	28521388
1	28558730	28559935
1	28561712	28563821
1	28572533	28574027
1	28574473	28576237
1	28585558	28586213
1	28586372	28587178
1	28654868	28656379
1	28685941	28686513
1	28695690	28697339
1	28764090	28765029
1	28831898	28834998
1	28835636	28837122
1	28837653	28838620
1	28840555	28841470
1	28842219	28842810
1	28843113	28845062
1	28845233	28846143
1	28846523	28847485
1	28875517	28880478
1	28905685	28909130
1	28910615	28911524
1	28911734	28914167
1	28929087	28929812
1	28968529	28970564
1	28973768	28976770
1	28978404	28979406
1	28980056	28981125
1	28989951	28990900
1	28994626	28995385
1	28995557	28996367
1	29062421	29064984
1	29111481	29112382
1	29186470	29187366
1	29203102	29204182
1	29208391	29209128
1	29212887	29213925
1	29214366	29214996
1	29240162	29242341
1	29360312	29361078
1	29448814	29449862
1	29450246	29451693
1	29458320	29458887
1	29461154	29462036
1	29507461	29509147
1	29523835	29524595
1	29529054	29529944
1	29556814	29557992
1	29562853	29564097
1	29564425	29565390
1	29566259	29566294
1	29567151	29567255
1	29572254	29572734
1	30042806	30043750
1	30063383	30064740
1	30112592	30113272
1	30161009	30161940
1	30176345	30176755
1	30196297	30196698
1	30265889	30266421
1	30321846	30322580
1	30447247	30448108
1	30556698	30557182
1	30578927	30579364
1	30853000	30853728
1	30946754	30947339
1	30949615	30950285
1	30995783	30996465
1	30998965	30999545
1	31045017	31045714
1	31109007	31109797
1	31123931	31124795
1	31127942	31129232
1	31138108	31138566
1	31180880	31181547
1	31191507	31193020
1	31219107	31219900
1	31229328	31230400
1	31252154	31253028
1	31255260	31256296
1	31274182	31275234
1	31296652	31297851
1	31383848	31384986
1	31401509	31403041
1	31536061	31536850
1	31537637	31539100
1	31627256	31627787
1	31628041	31628773
1	31635362	31635993
1	31643656	31644368
1	31654861	31655798
1	31656416	31657219
1	31658328	31658895
1	31769022	31770687
1	31807709	31808177
1	31855102	31855893
1	31857068	31857978
1	31859472	31860214
1	31867123	31868018
1	31881262	31882092
1	31895318	31895930
1	31904344	31905206
1	31907769	31908797
1	32014223	32014835
1	32040504	32042023
1	32059298	32060332
1	32087928	32088545
1	32090762	32091385
1	32109837	32111438
1	32124680	32125464
1	32130124	32130896
1	32131580	32132492
1	32155279	32156101
1	32166808	32168279
1	32228153	32228748
1	32237015	32237340
1	32247204	32247660
1	32254506	32255463
1	32258007	32258940
1	32263900	32264765
1	32397222	32397687
1	32398138	32399043
1	32400723	32401406
1	32401881	32403700
1	32403957	32404422
1	32405170	32406086
1	32417627	32418083
1	32429450	32430381
1	32469072	32469500
1	32475962	32476574
1	32478658	32482997
1	32528623	32529445
1	32537468	32540796
1	32573004	32574526
1	32574685	32575561
1	32644753	32646697
1	32663939	32666500
1	32668482	32669449
1	32670355	32672436
1	32680729	32681629
1	32686412	32687096
1	32687649	32688999
1	32699857	32700366
1	32700856	32702147
1	32705699	32707583
1	32712506	32713146
1	32743743	32745207
1	32757058	32757091
1	32757249	32758887
1	32801015	32802470
1	32803144	32804926
1	32807162	32808652
1	32816650	32818716
1	32819352	32820192
1	32820530	32821148
1	32822936	32824123
1	32859365	32860691
1	32866018	32867030
1	32913812	32914524
1	32930329	32931237
1	32965662	32967079
1	32985861	32986579
1	33004580	33005142
1	33005443	33006530
1	33077535	33078212
1	33115421	33118207
1	33160276	33161327
1	33166701	33168224
1	33168433	33168967
1	33174502	33175098
1	33177509	33178298
1	33182919	33183761
1	33185326	33186245
1	33189967	33191030
1	33193609	33196102
1	33199107	33199853
1	33206156	33207365
1	33207563	33208746
1	33211712	33212326
1	33219082	33220416
1	33225560	33226183
1	33226916	33227594
1	33237818	33239229
1	33281753	33284313
1	33335023	33336391
1	33336678	33337556
1	33338153	33338694
1	33341031	33341630
1	33355477	33356900
1	33357957	33358717
1	33367276	33367600
1	33398915	33399649
1	33426426	33427024
1	33427553	33431114
1	33435809	33437048
1	33442255	33443194
1	33446177	33447531
1	33449685	33452016
1	33452792	33455581
1	33457121	33457806
1	33459100	33460111
1	33472606	33473345
1	33500909	33502884
1	33520552	33521799
1	33546226	33547150
1	33551605	33552525
1	33560184	33561092
1	33564671	33565561
1	33577555	33578041
1	33584471	33585591
1	33592254	33593469
1	33645852	33648006
1	33684978	33686115
1	33720843	33721843
1	33761015	33761469
1	33764076	33764887
1	33777505	33778287
1	33807408	33808586
1	33811883	33815260
1	33815564	33816664
1	33833041	33833985
1	33895717	33897333
1	33899230	33899924
1	33935940	33936666
1	33937469	33939095
1	34098685	34098980
1	35057759	35058235
1	35147004	35147516
1	35207784	35208673
1	35228553	35229987
1	35250656	35251378
1	35251963	35252626
1	35318155	35319077
1	35324190	35325964
1	35449489	35450478
1	35496372	35498190
1	35544539	35545287
1	35635562	35636493
1	35656158	35656855
1	35657455	35659231
1	35667569	35668124
1	35733839	35735634
1	35763816	35764687
1	35916679	35917076
1	36022417	36023638
1	36025560	36025999
1	36028735	36030783
1	36033382	36034983
1	36036369	36037429
1	36038190	36039305
1	36106572	36107472
1	36180956	36181896
1	36183365	36185128
1	36192162	36193113
1	36233969	36236012
1	36239944	36240938
1	36272908	36275030
1	36348237	36349881
1	36395628	36397823
1	36547616	36548193
1	36554216	36555823
1	36562131	36563344
1	36564815	36566029
1	36573558	36575048
1	36575497	36576243
1	36582063	36583266
1	36584793	36585834
1	36599179	36600383
1	36614221	36617047
1	36617630	36619442
1	36620340	36624100
1	36626480	36627391
1	36628428	36629019
1	36648574	36649724
1	36652402	36654212
1	36677001	36677642
1	36682119	36682747
1	36689353	36691874
1	36750983	36751590
1	36765214	36766144
1	36784856	36786191
1	36787705	36788142
1	36797785	36799419
1	36801095	36801981
1	36802316	36803649
1	36816261	36817731
1	36834508	36835074
1	36839319	36840700
1	36850308	36852965
1	36862587	36864061
1	36870236	36871443
1	36873523	36875445
1	36876874	36877736
1	36882084	36882848
1	36880412	36881348
1	36884158	36884778
1	36886130	36887001
1	36915200	36916810
1	36928904	36930673
1	36957678	36959336
1	36980472	36981393
1	37019041	37020215
1	37036313	37036894
1	37038212	37038523
1	37041549	37042434
1	37074819	37075290
1	37078259	37079024
1	37116081	37116530
1	37157019	37157572
1	37218662	37219379
1	37284231	37285121
1	37503690	37504449
1	37899671	37900749
1	37919305	37919769
1	37920063	37920928
1	37936566	37938589
1	37938836	37946644
1	37952654	37953537
1	37979006	37980996
1	37999935	38000763
1	38018586	38020223
1	38025815	38026419
1	38060162	38060763
1	38061054	38062409
1	38068578	38069194
1	38077739	38078694
1	38127082	38127689
1	38147756	38148517
1	38155260	38156944
1	38157217	38158891
1	38178720	38179118
1	38183726	38184810
1	38205057	38205366
1	38218123	38218448
1	38218600	38219339
1	38227700	38228474
1	38259551	38261166
1	38272746	38275270
1	38276680	38277182
1	38324452	38326292
1	38396216	38397949
1	38398431	38398880
1	38411772	38413291
1	38415216	38416128
1	38416800	38418179
1	38419869	38420625
1	38440758	38441173
1	38454690	38456499
1	38465345	38467548
1	38470116	38470734
1	38477758	38479444
1	38493385	38494731
1	38495913	38496685
1	38505765	38506741
1	38553831	38554532
1	38604240	38604838
1	38641463	38641880
1	39300819	39301284
1	39324061	39326800
1	39338176	39339833
1	39429838	39430373
1	39456057	39458310
1	39482217	39483010
1	39491176	39492941
1	39541738	39542767
1	39547009	39548525
1	39552064	39553735
1	39557771	39558683
1	39564232	39564849
1	39567808	39573522
1	39598425	39598442
1	39638911	39639936
1	39643141	39645369
1	39649255	39650328
1	39650923	39652110
1	39657071	39658215
1	39724103	39724740
1	39857480	39858531
1	39860750	39861666
1	39863765	39865074
1	39870508	39871408
1	39872464	39875650
1	39881153	39881432
1	39876547	39880872
1	39955024	39955590
1	39958403	39959455
1	39989780	39990842
1	40004794	40005303
1	40038829	40040486
1	40041174	40041649
1	40042313	40043138
1	40071275	40072180
1	40075263	40075890
1	40119077	40119957
1	40167508	40167988
1	40185695	40186295
1	40204135	40204891
1	40253023	40253614
1	40265318	40265919
1	40281963	40282886
1	40348432	40349781
1	40366269	40368359
1	40384550	40385746
1	40420270	40421920
1	40425651	40425968
1	40433304	40433617
1	40439004	40439494
1	40504782	40506932
1	40507739	40508937
1	40550320	40551006
1	40562089	40563665
1	40609438	40610198
1	40626369	40627855
1	40628363	40629250
1	40713537	40714443
1	40722962	40724453
1	40771220	40772457
1	40781974	40782698
1	40804234	40804974
1	40838757	40840738
1	40870404	40870879
1	40915259	40917073
1	40942403	40944031
1	40973905	40975260
1	40996595	40997781
1	40998362	40998932
1	41077857	41078787
1	41090502	41091158
1	41128182	41129488
1	41131279	41131856
1	41134492	41134980
1	41157542	41158658
1	41176254	41177469
1	41239855	41240350
1	41250423	41251441
1	41314129	41316324
1	41321769	41322615
1	41323308	41324030
1	41324804	41325787
1	41326574	41328696
1	41341253	41341813
1	41343062	41343978
1	41345328	41345856
1	41409706	41410388
1	41414451	41415226
1	41417933	41418829
1	41420350	41421099
1	41436075	41436929
1	41439357	41440737
1	41442421	41442989
1	41444635	41446244
1	41469088	41469954
1	41489064	41489788
1	41706658	41707261
1	41707461	41707829
1	41733709	41734556
1	41786007	41787698
1	41788473	41789309
1	41826114	41827050
1	41827274	41829375
1	41861035	41862033
1	41869784	41871521
1	41882709	41883189
1	41884101	41885041
1	41933904	41934094
1	41961824	41962720
1	41981852	41982294
1	42010116	42011643
1	42039380	42040440
1	42126673	42127848
1	42248761	42249355
1	42253584	42254475
1	42383720	42384889
1	42420706	42421600
1	42500514	42501516
1	42547522	42547886
1	42612407	42613109
1	42799270	42801992
1	42845750	42846517
1	42905459	42906016
1	42921858	42923039
1	42928909	42929515
1	42995409	42996023
1	43123567	43125220
1	43146406	43148277
1	43148636	43150261
1	43199654	43201343
1	43201578	43202179
1	43230557	43230969
1	43231267	43233970
1	43281432	43282727
1	43311370	43313328
1	43388253	43389394
1	43389597	43390578
1	43406472	43407246
1	43422369	43425384
1	43427624	43428523
1	43432545	43433289
1	43450718	43451497
1	43521606	43523311
1	43539110	43540651
1	43586777	43587956
1	43637208	43638240
1	43692835	43693588
1	43778552	43778778
1	43813915	43815655
1	43823014	43826882
1	43831852	43834861
1	43839078	43839389
1	43854864	43856021
1	43880027	43880924
1	43916204	43917203
1	43918573	43919467
1	43933284	43934189
1	43938520	43938978
1	43976174	43976454
1	43988450	43989335
1	43989955	43991048
1	43994795	43995442
1	43997216	43998849
1	44047401	44048467
1	44105778	44106366
1	44114918	44117588
1	44171203	44172223
1	44172690	44173886
1	44229059	44229676
1	44287623	44288195
1	44374590	44375035
1	44395750	44396901
1	44399690	44400792
1	44402154	44403100
1	44403782	44404561
1	44411789	44414046
1	44435313	44436685
1	44439208	44441601
1	44444024	44444720
1	44445371	44446136
1	44456556	44457986
1	44460394	44461277
1	44471242	44471933
1	44472328	44472846
1	44495160	44496668
1	44496854	44498042
1	44500568	44501590
1	44501913	44502656
1	44508544	44509597
1	44513308	44514192
1	44606337	44606932
1	44678625	44680112
1	44683313	44684013
1	44792912	44795647
1	44820352	44821893
1	44870512	44872288
1	44997667	44998107
1	45033508	45034150
1	45060524	45061404
1	45067588	45068893
1	45075099	45075542
1	45096977	45098639
1	45117971	45119007
1	45121008	45121582
1	45138851	45140822
1	45172720	45173591
1	45185344	45188344
1	45191803	45193101
1	45194509	45195512
1	45195822	45197790
1	45199858	45201159
1	45204742	45206494
1	45240524	45243244
1	45251466	45252956
1	45253114	45254912
1	45257969	45259739
1	45265125	45266830
1	45268111	45269402
1	45273538	45273989
1	45279246	45279800
1	45284950	45286893
1	45288200	45289044
1	45297216	45297987
1	45301419	45301998
1	45390500	45391108
1	45451143	45452884
1	45475781	45480691
1	45484136	45484964
1	45671626	45672400
1	45765506	45766551
1	45768859	45770757
1	45805026	45807095
1	45956021	45958000
1	45958714	45959460
1	45964707	45966498
1	45967302	45968157
1	45986919	45988885
1	46013760	46014676
1	46016030	46016923
1	46035422	46036285
1	46048555	46051420
1	46051602	46052339
1	46086682	46087812
1	46151050	46154647
1	46215509	46217040
1	46268160	46269398
1	46269684	46271200
1	46347063	46347809
1	46357885	46358500
1	46502491	46503241
1	46596652	46599482
1	46629589	46630257
1	46640900	46641200
1	46644811	46647545
1	46647984	46650638
1	46659655	46660133
1	46663463	46664780
1	46668074	46670731
1	46689207	46689959
1	46711888	46713060
1	46713214	46714581
1	46766064	46771891
1	46798885	46799800
1	46805196	46807497
1	46813553	46814239
1	46871754	46872316
1	46878503	46879685
1	46912412	46913039
1	46943023	46943465
1	46975146	46976046
1	46985636	46986650
1	46993426	46994039
1	46996109	46996872
1	47013228	47013987
1	47016545	47018295
1	47022213	47022676
1	47068753	47070370
1	47077338	47077836
1	47081003	47083129
1	47133000	47134713
1	47183653	47185266
1	47190676	47191340
1	47213278	47213793
1	47269616	47270599
1	47456790	47457522
1	47640428	47641547
1	47643514	47643967
1	47644259	47645650
1	47647118	47648164
1	47655442	47659134
1	47673816	47675453
1	47679853	47680594
1	47689268	47690192
1	47778506	47780300
1	47789905	47790373
1	47798466	47800867
1	47854269	47854872
1	47884587	47885101
1	47901249	47904088
1	47993190	47993751
1	48115852	48116780
1	48140917	48141654
1	48176069	48176933
1	48191307	48192464
1	48208400	48209134
1	48463143	48463725
1	48559321	48559890
1	48937156	48938500
1	48996233	48996933
1	49038234	49038656
1	49162717	49163198
1	50814070	50814249
1	51169703	51170169
1	51215608	51216049
1	51240455	51240843
1	51424434	51426532
1	51433125	51436416
1	51439216	51440142
1	51441668	51445138
1	51657700	51658447
1	51700907	51703124
1	51703318	51704183
1	51726839	51727363
1	51768503	51769743
1	51770487	51770794
1	51796899	51797649
1	51800167	51800761
1	51807357	51808299
1	51983150	51984974
1	52000431	52001175
1	52035235	52035956
1	52082766	52083888
1	52088005	52088642
1	52126581	52127195
1	52194653	52196437
1	52342855	52345750
1	52362279	52363746
1	52456106	52457176
1	52467552	52468391
1	52497836	52499796
1	52519851	52521323
1	52521518	52522964
1	52592762	52593679
1	52604015	52604771
1	52606899	52609072
1	52761681	52762277
1	52830652	52832524
1	52833974	52834828
1	52869071	52870825
1	53017561	53020131
1	53140284	53141137
1	53151805	53152437
1	53163277	53164739
1	53168473	53169382
1	53191727	53193353
1	53386109	53387765
1	53392552	53394064
1	53480303	53481386
1	53560291	53561025
1	53651173	53651744
1	53662108	53663758
1	53685081	53686702
1	53688085	53689092
1	53703212	53704881
1	53731585	53732483
1	53743868	53744498
1	53791718	53792446
1	53792634	53793543
1	53858763	53859800
1	53878575	53879090
1	53910205	53910827
1	53950752	53951729
1	53966783	53967246
1	53968725	53969297
1	53970651	53971146
1	53991248	53991994
1	54041768	54043435
1	54058320	54058882
1	54147732	54147801
1	54150600	54152269
1	54204655	54205507
1	54302303	54304721
1	54326471	54327222
1	54355132	54356481
1	54410009	54412284
1	54412744	54413167
1	54414664	54415391
1	54473522	54474527
1	54474816	54474849
1	54482665	54483840
1	54517411	54519999
1	54535259	54536190
1	54575186	54575641
1	54586880	54587611
1	54616711	54617496
1	54626346	54627393
1	54664748	54666550
1	54872065	54872340
1	54953481	54955650
1	54965172	54965837
1	55007308	55008795
1	55137522	55138142
1	55181007	55182366
1	55219421	55220193
1	55229358	55230952
1	55275944	55276669
1	55277111	55277196
1	55277450	55277947
1	55350660	55353508
1	55370013	55370583
1	55410716	55412149
1	55413662	55414422
1	55416237	55416931
1	55436768	55437520
1	55438173	55439311
1	55462137	55463050
1	55487320	55488235
1	55537036	55537633
1	55678409	55682180
1	55742926	55744118
1	55750293	55750875
1	55754957	55755696
1	55894137	55895326
1	57042669	57043324
1	57043762	57045836
1	57110358	57112267
1	57154100	57154891
1	57174854	57175285
1	57176314	57176934
1	57296635	57297847
1	57303351	57303699
1	58628493	58629073
1	59010522	59010839
1	59011404	59012902
1	59118234	59118653
1	59205517	59206429
1	59220800	59221739
1	59234751	59235352
1	59243600	59245993
1	59247365	59248729
1	59249349	59251855
1	59281706	59282913
1	59314262	59315603
1	59369082	59370132
1	59481149	59482253
1	59578109	59579441
1	59608569	59609330
1	59612153	59613236
1	59616375	59617582
1	59755479	59756300
1	59761728	59763062
1	59949733	59950258
1	60164949	60165324
1	60224755	60225540
1	60279720	60281466
1	60345204	60345689
1	60391910	60393233
1	60412747	60413642
1	60436591	60437577
1	60442421	60442836
1	60746750	60747480
[truncated: 38,720 more rows]
