# Supplementary material for: Genome-wide identification and characterisation of human DNA replication origins by initiation site sequencing (ini-seq)
Source: Nucleic Acids Res. 2016 Sep 1;44(21):10230–47. doi: 10.1093/nar/gkw760 (PMC5137433; doi:10.1093/nar/gkw760)
Supplement: SUPPLEMENTARY DATA [file supp_gkw760_nar-01731-v-2016-File012.xlsx]

## Sheet: Table S3 ini-seq peaks E=10e-5.
1	10034	10468
1	713009	714764
1	755271	756670
1	757400	759126
1	760266	761450
1	761958	763186
1	805117	805696
1	854236	855246
1	856472	857493
1	858839	859422
1	859978	860645
1	873065	875320
1	875915	877432
1	878207	879523
1	901319	902735
1	911224	912090
1	917095	918549
1	919262	919944
1	934321	935198
1	935931	937974
1	939350	940599
1	948125	950769
1	993372	995596
1	997570	998735
1	999220	1000224
1	1009557	1010591
1	1014742	1015550
1	1018404	1019797
1	1021250	1021736
1	1051122	1052370
1	1057127	1058163
1	1099881	1101907
1	1105321	1107745
1	1110985	1113353
1	1139317	1141739
1	1145225	1147443
1	1151014	1151140
1	1165856	1166428
1	1166600	1167638
1	1171867	1173083
1	1176515	1177845
1	1185501	1186695
1	1207437	1209958
1	1216422	1218394
1	1220492	1221676
1	1222260	1223313
1	1225252	1226019
1	1226609	1228228
1	1235032	1236329
1	1239745	1240645
1	1244076	1246150
1	1253608	1254944
1	1259611	1260191
1	1260354	1261263
1	1278668	1279746
1	1280006	1280611
1	1282025	1284061
1	1289072	1289798
1	1297365	1298399
1	1302653	1303408
1	1307277	1307922
1	1308241	1311385
1	1317524	1318135
1	1334391	1336127
1	1342458	1343761
1	1360864	1361939
1	1372857	1374691
1	1376039	1377090
1	1405746	1407290
1	1439805	1441874
1	1446079	1447800
1	1509505	1510985
1	1519001	1519502
1	1529007	1529910
1	1532158	1532780
1	1549418	1552290
1	1562180	1563391
1	1617545	1618433
1	1708873	1709924
1	1710223	1710957
1	1820620	1821957
1	1822419	1822745
1	1822928	1823932
1	1825744	1832177
1	1837267	1839200
1	1839762	1841136
1	1874803	1876095
1	1890985	1892384
1	1980665	1981882
1	2053178	2053599
1	2063471	2065548
1	2105486	2106238
1	2120469	2123012
1	2125013	2125777
1	2126606	2128705
1	2130057	2132172
1	2135375	2136313
1	2138310	2139374
1	2143681	2144786
1	2151930	2153335
1	2160358	2161235
1	2162776	2163982
1	2251410	2253500
1	2253849	2255290
1	2313108	2313669
1	2322388	2323484
1	2342922	2346474
1	2371562	2372256
1	2372966	2374733
1	2375788	2377207
1	2377653	2378948
1	2383296	2385386
1	2401731	2403237
1	2403397	2404536
1	2407001	2407884
1	2411537	2412367
1	2414031	2415100
1	2417059	2418397
1	2433060	2434043
1	2453955	2454676
1	2456450	2457837
1	2465777	2466979
1	2468499	2469950
1	2473727	2475239
1	2475540	2477640
1	2478216	2479112
1	2479348	2480044
1	2509257	2510349
1	2516668	2517487
1	2562507	2563543
1	2572737	2575094
1	2583443	2586501
1	2586952	2587775
1	2591372	2591646
1	2603181	2603376
1	2615427	2616521
1	2619239	2623784
1	2625960	2631199
1	2688844	2689857
1	2765635	2766393
1	2794034	2795406
1	3229555	3230470
1	3305156	3306474
1	3326614	3327198
1	3341035	3341638
1	3369422	3371175
1	3384583	3385592
1	3396471	3398873
1	3399996	3400834
1	3411682	3413047
1	3418296	3421301
1	3452795	3454130
1	3458466	3459997
1	3479773	3480806
1	3481257	3482199
1	3535484	3536097
1	3537052	3538374
1	3541109	3542560
1	3566301	3566941
1	3568592	3570372
1	3588054	3588683
1	3663399	3664286
1	3712722	3713783
1	3717958	3718448
1	3772851	3775443
1	3815688	3818335
1	3827388	3827913
1	4016569	4017540
1	6052009	6053626
1	6059183	6060642
1	6168845	6169560
1	6216975	6218495
1	6229117	6230046
1	6231052	6232434
1	6241120	6242186
1	6258561	6260349
1	6264840	6267698
1	6294282	6296149
1	6298719	6299899
1	6305108	6305845
1	6307559	6308868
1	6319575	6320430
1	6422928	6423844
1	6452079	6453963
1	6464792	6466448
1	6482777	6484294
1	6497921	6498826
1	6503261	6505712
1	6510957	6511597
1	6535559	6536341
1	6546361	6547133
1	6549506	6552393
1	6556221	6556865
1	6558055	6559117
1	6613642	6615066
1	6630726	6632318
1	6639461	6641646
1	6660813	6663906
1	6672678	6674191
1	6675375	6676217
1	6684596	6686321
1	6694594	6695023
1	6706429	6707187
1	6761195	6762805
1	6779759	6780529
1	6787449	6787895
1	6843963	6845744
1	6845936	6846824
1	7359380	7360282
1	7461586	7462835
1	7530659	7531663
1	7609145	7610020
1	7706802	7707905
1	7727603	7728206
1	7830826	7832283
1	7962665	7963146
1	8021025	8022395
1	8034988	8035679
1	8064402	8065128
1	8075012	8075781
1	8082809	8088811
1	8135319	8137699
1	8156773	8158299
1	8164428	8165325
1	8257710	8258486
1	8271657	8272586
1	8297937	8299425
1	8373064	8376229
1	8378001	8378472
1	8403063	8405313
1	8408646	8409386
1	8482456	8483740
1	8761435	8764215
1	8786456	8787227
1	8876776	8879025
1	8906919	8909908
1	8914416	8918045
1	8933472	8941148
1	8941458	8942598
1	8949396	8951026
1	8959283	8960493
1	8963792	8964843
1	8965280	8966783
1	8977742	8978939
1	8980777	8982159
1	9022400	9023644
1	9046253	9046719
1	9047919	9049432
1	9064745	9065623
1	9098454	9099692
1	9170476	9171804
1	9187566	9188609
1	9189513	9190150
1	9335018	9336193
1	9353183	9354241
1	9362645	9363531
1	9470908	9471539
1	9488184	9489671
1	9550856	9551596
1	9599066	9600665
1	9648265	9650140
1	9686908	9687647
1	9711986	9712729
1	9731160	9731902
1	9746916	9750999
1	9760121	9761421
1	9778469	9779942
1	9882451	9883738
1	9885206	9886077
1	9886478	9888081
1	9889882	9890905
1	9895765	9897190
1	9927274	9928146
1	9949873	9951772
1	9953049	9954828
1	9968970	9969847
1	9970404	9971632
1	10002378	10003744
1	10091965	10095532
1	10269578	10272173
1	10398078	10398532
1	10458361	10459870
1	10490032	10491528
1	10531702	10533143
1	10534725	10535884
1	10554361	10554993
1	10567185	10568025
1	10570417	10571635
1	10587829	10588895
1	10658930	10660127
1	10751901	10753086
1	10848713	10849420
1	10854950	10857230
1	11020877	11021567
1	11071853	11072440
1	11097524	11098853
1	11103132	11104369
1	11112504	11113739
1	11118961	11120570
1	11158902	11160540
1	11322445	11323135
1	11333157	11334245
1	11582573	11583781
1	11705605	11706073
1	11715334	11716094
1	11723901	11724938
1	11740253	11742054
1	11764304	11765496
1	11779288	11780447
1	11795469	11797185
1	11808810	11809595
1	11837581	11838333
1	11864644	11867168
1	11898515	11899109
1	11967833	11969456
1	11974904	11976548
1	11986414	11987021
1	11990521	11991895
1	11993917	11995551
1	12039537	12041033
1	12041959	12042541
1	12078962	12079730
1	12184721	12185628
1	12229438	12229750
1	12289556	12291394
1	12540549	12541667
1	12609245	12610422
1	12675728	12680623
1	12841634	12842146
1	14075475	14076026
1	14286811	14287306
1	15251221	15252678
1	15303403	15304536
1	15354566	15355086
1	15372817	15373415
1	15426577	15427300
1	15454933	15455627
1	15478850	15481288
1	15573663	15574595
1	15598724	15599490
1	15735542	15736795
1	15757409	15758192
1	15852147	15854159
1	15929600	15930613
1	15943007	15945381
1	16011052	16011965
1	16064050	16066576
1	16067611	16068540
1	16070477	16071691
1	16075705	16076493
1	16118197	16119085
1	16120454	16122220
1	16123133	16124026
1	16125200	16130475
1	16141727	16142476
1	16159592	16163029
1	16173539	16176986
1	16212284	16213448
1	16278548	16279734
1	16301546	16303439
1	16317800	16319045
1	16320807	16321447
1	16335350	16336447
1	16348715	16350232
1	16354434	16355487
1	16372858	16374178
1	16394604	16394893
1	16398084	16399950
1	16402141	16403492
1	16404692	16407338
1	16408250	16409468
1	16413713	16414718
1	16415476	16416064
1	16416426	16418050
1	16440202	16442326
1	16445274	16447268
1	16448636	16449746
1	16465135	16466306
1	16468868	16478799
1	16479978	16481786
1	16482364	16484322
1	16484530	16486229
1	16490636	16493000
1	16493527	16496335
1	16499326	16501415
1	16502026	16503491
1	16504796	16505794
1	16507712	16508772
1	16510072	16512147
1	16513441	16515366
1	16516142	16517784
1	16533144	16534090
1	16562464	16564018
1	16570262	16571470
1	16678258	16680184
1	16682176	16683364
1	16688610	16690216
1	16693026	16697190
1	16735011	16735648
1	16743725	16744143
1	16766637	16768234
1	16825132	16826724
1	16835462	16836177
1	16839161	16841015
1	16860881	16861285
1	16861459	16861899
1	16890672	16891728
1	16891900	16894295
1	16918312	16919324
1	16919476	16920648
1	16920846	16922121
1	16926715	16927449
1	16928243	16932379
1	16933556	16945619
1	16946263	16953401
1	16954833	16958123
1	16958776	16963870
1	16964944	16966300
1	16967679	16972484
1	17004050	17004964
1	17013208	17015442
1	17016828	17018822
1	17019001	17020017
1	17020401	17021499
1	17021922	17025689
1	17027093	17028824
1	17029412	17045939
1	17046252	17049542
1	17051044	17052090
1	17052897	17055055
1	17084056	17084522
1	17087329	17088670
1	17090719	17091992
1	17096717	17097433
1	17198638	17199411
1	17199647	17200554
1	17216937	17217932
1	17221556	17222392
1	17222590	17224723
1	17226979	17228013
1	17228465	17235663
1	17235848	17237325
1	17237906	17243484
1	17244814	17245883
1	17247434	17250525
1	17250976	17254896
1	17256297	17258181
1	17262216	17263444
1	17265718	17266739
1	17272708	17273868
1	17277959	17278596
1	17286985	17288044
1	17297604	17298925
1	17304529	17305357
1	17307410	17308248
1	17308579	17310028
1	17337234	17338138
1	17379561	17381193
1	17385205	17386900
1	17443785	17446736
1	17451800	17453318
1	17454423	17455729
1	17558625	17561311
1	17576605	17577542
1	17613666	17614750
1	17732471	17733201
1	17764898	17766234
1	17866414	17867795
1	17898810	17899734
1	17933173	17933868
1	17980103	17980842
1	18022726	18023424
1	18806788	18807834
1	18923606	18924242
1	19146541	19148170
1	19210412	19211043
1	19228250	19230217
1	19233224	19233922
1	19275864	19278080
1	19281816	19282695
1	19283253	19284074
1	19335743	19338022
1	19355772	19356477
1	19361759	19362996
1	19392100	19392993
1	19393563	19395075
1	19396565	19397304
1	19535318	19537984
1	19577614	19578790
1	19637467	19639849
1	19662952	19663540
1	19810551	19813281
1	19814056	19814789
1	19922601	19924598
1	19971086	19972599
1	19977508	19978271
1	19979600	19980524
1	20041783	20042639
1	20125758	20127168
1	20208518	20210171
1	20478702	20479424
1	20833786	20835234
1	20848861	20849487
1	20901536	20902668
1	20940074	20940990
1	20959868	20960940
1	20987613	20989130
1	21022719	21023623
1	21031476	21032756
1	21033149	21033999
1	21044356	21045248
1	21056911	21058220
1	21058627	21060394
1	21111291	21111839
1	21112267	21115371
1	21501823	21502748
1	21503220	21504086
1	21521404	21522342
1	21543967	21545020
1	21558372	21558842
1	21564544	21565872
1	21615818	21616849
1	21650634	21651668
1	21660821	21661808
1	21670459	21673447
1	21681450	21684373
1	21688366	21689437
1	21694909	21695623
1	21766120	21767481
1	21912966	21914348
1	21921078	21922416
1	21946870	21947611
1	21965160	21966011
1	21983307	21984384
1	21988582	21990100
1	22108252	22110324
1	22261725	22263531
1	22265907	22266822
1	22283014	22284542
1	22290355	22290904
1	22349169	22349790
1	22351450	22352794
1	22378866	22380661
1	22457760	22459521
1	22742975	22743508
1	22746663	22747571
1	22777920	22779134
1	22967461	22968924
1	23015750	23016472
1	23030656	23031536
1	23076681	23077236
1	23158152	23159350
1	23290570	23291484
1	23302738	23303917
1	23345366	23347597
1	23425120	23425878
1	23493556	23494580
1	23494859	23495647
1	23503806	23504779
1	23508549	23510399
1	23510635	23511899
1	23514999	23515793
1	23522934	23524083
1	23536649	23537492
1	23543181	23544674
1	23669300	23671600
1	23694290	23697399
1	23703356	23704253
1	23718705	23719406
1	23727863	23729341
1	23730209	23730862
1	23810347	23811696
1	23823361	23824586
1	23855472	23859080
1	23865864	23867448
1	23871061	23872245
1	23879676	23881389
1	23883220	23887571
1	23888233	23889235
1	23960936	23962140
1	23963816	23964540
1	24069357	24072540
1	24098175	24099228
1	24117051	24118574
1	24126237	24127537
1	24164159	24165640
1	24193756	24195845
1	24243208	24243843
1	24397121	24398037
1	24469060	24470292
1	24476804	24477400
1	24525691	24526300
1	24717682	24718296
1	24739571	24740621
1	24741352	24743283
1	24829266	24829590
1	24961564	24962177
1	24968453	24970550
1	25014717	25015560
1	25045104	25045133
1	25071218	25072894
1	25156912	25157738
1	25174282	25175040
1	25224242	25225127
1	25558415	25560211
1	25566070	25567299
1	25572359	25574780
1	25664744	25665623
1	25756251	25757446
1	25829784	25830636
1	25846571	25847694
1	25869960	25871645
1	25899211	25899786
1	25942157	25943151
1	26070515	26070966
1	26084511	26086116
1	26123216	26124203
1	26136809	26137854
1	26145370	26147778
1	26184860	26186899
1	26200717	26202197
1	26216655	26217516
1	26221417	26222795
1	26231373	26234135
1	26323513	26325088
1	26361261	26363939
1	26420459	26421526
1	26431261	26432147
1	26436989	26439196
1	26471492	26472234
1	26495918	26497885
1	26559960	26561908
1	26602013	26602879
1	26605913	26607814
1	26610828	26611894
1	26632128	26633927
1	26647596	26648778
1	26662419	26663487
1	26743563	26744170
1	26758258	26759254
1	26796722	26799347
1	26826503	26828437
1	26856156	26858129
1	26924016	26924628
1	26946393	26947889
1	27003693	27004404
1	27018510	27020178
1	27021058	27022432
1	27023003	27025435
1	27032130	27033334
1	27113623	27115108
1	27115553	27116158
1	27136426	27137174
1	27174957	27176341
1	27179459	27180769
1	27185052	27186373
1	27188761	27193109
1	27195999	27197162
1	27204385	27204836
1	27215934	27216983
1	27226288	27227334
1	27233631	27234826
1	27240109	27241142
1	27247556	27249837
1	27278791	27279528
1	27293301	27294229
1	27316560	27318842
1	27319260	27320456
1	27320904	27323133
1	27323773	27326337
1	27332029	27332932
1	27370915	27371496
1	27423695	27424545
1	27438094	27439285
1	27480374	27482393
1	27524202	27525241
1	27559942	27563026
1	27611003	27611592
1	27626244	27627775
1	27648088	27649698
1	27691590	27693836
1	27714653	27715537
1	27718438	27719903
1	27721586	27722635
1	27814561	27819693
1	27844612	27847282
1	27866766	27867514
1	27868750	27869316
1	27894389	27896607
1	27928179	27928993
1	27932562	27933547
1	27934670	27935950
1	27989254	27990212
1	27995332	27996241
1	27998339	27999387
1	28051562	28053400
1	28099261	28101088
1	28156864	28158086
1	28184212	28185224
1	28201269	28202328
1	28240444	28242059
1	28261109	28261900
1	28285832	28287045
1	28414021	28415787
1	28520192	28521388
1	28558730	28559935
1	28561712	28563205
1	28572533	28574027
1	28574473	28575964
1	28585558	28586213
1	28586372	28587178
1	28654868	28656379
1	28685941	28686513
1	28695690	28697339
1	28764090	28765029
1	28831898	28834206
1	28835636	28837122
1	28843883	28845062
1	28845233	28846143
1	28875517	28880478
1	28906581	28909130
1	28911734	28913109
1	28929087	28929812
1	28968529	28970564
1	28973768	28976770
1	28989951	28990900
1	28994626	28995385
1	29062421	29064063
1	29203607	29204182
1	29208391	29209128
1	29212887	29213925
1	29240162	29242341
1	29360312	29361078
1	29448814	29449862
1	29450246	29451693
1	29507461	29509147
1	29529054	29529944
1	29556814	29557992
1	29562853	29564097
1	29564425	29565390
1	30042806	30043750
1	30063383	30064740
1	30112592	30113272
1	30321846	30322580
1	30578927	30579364
1	30853000	30853728
1	30998965	30999545
1	31123931	31124795
1	31191507	31193020
1	31229328	31230400
1	31252154	31253028
1	31255260	31256296
1	31274182	31275234
1	31296652	31297851
1	31383848	31384986
1	31401509	31403041
1	31537637	31539100
1	31627256	31627787
1	31628041	31628773
1	31769022	31770687
1	31807709	31808177
1	31859472	31860214
1	31904344	31905206
1	31907769	31908797
1	32014223	32014835
1	32040504	32042023
1	32059298	32060332
1	32109837	32111438
1	32228153	32228748
1	32254506	32255463
1	32263900	32264765
1	32398138	32399043
1	32401881	32403700
1	32405170	32406086
1	32429450	32430381
1	32478658	32482997
1	32537468	32540796
1	32573004	32574526
1	32574685	32575561
1	32644753	32646697
1	32670355	32672436
1	32680729	32681629
1	32686412	32687096
1	32687649	32688999
1	32700856	32702147
1	32705699	32707583
1	32743743	32745207
1	32757249	32758887
1	32801015	32802470
1	32803144	32804926
1	32807162	32808652
1	32817666	32818716
1	32859365	32860691
1	32866018	32867030
1	32913812	32914524
1	32930329	32931237
1	32965662	32967079
1	33004580	33005142
1	33005443	33006530
1	33115421	33117802
1	33166701	33168224
1	33177509	33178298
1	33185326	33186245
1	33194914	33196102
1	33199107	33199853
1	33206177	33207365
1	33207563	33208746
1	33219082	33220416
1	33238409	33239229
1	33281753	33284313
1	33335023	33336391
1	33338153	33338694
1	33355477	33356900
1	33427553	33431114
1	33446177	33447531
1	33449685	33452016
1	33452792	33455581
1	33457121	33457806
1	33501512	33502884
1	33520552	33521799
1	33546226	33547150
1	33551605	33552525
1	33560184	33561092
1	33564671	33565561
1	33592254	33593469
1	33646558	33648006
1	33684978	33686115
1	33720843	33721843
1	33761015	33761469
1	33764076	33764887
1	33807408	33808586
1	33811883	33815260
1	33815564	33816664
1	33833041	33833985
1	33895717	33897333
1	33899230	33899924
1	33935940	33936666
1	33937469	33939095
1	35147004	35147516
1	35207784	35208673
1	35228553	35229987
1	35250656	35251378
1	35251963	35252626
1	35318155	35319077
1	35324190	35325964
1	35496372	35498190
1	35657455	35659231
1	35733839	35735634
1	35916679	35917076
1	36022417	36023638
1	36028735	36030783
1	36033382	36034983
1	36038190	36039305
1	36106572	36107472
1	36183365	36184748
1	36192162	36193113
1	36234659	36236012
1	36239944	36240938
1	36272908	36275030
1	36348237	36349881
1	36395628	36397823
1	36554216	36555823
1	36562131	36563344
1	36564815	36566029
1	36573558	36575048
1	36614221	36617047
1	36617630	36619442
1	36620340	36624100
1	36626480	36627391
1	36652402	36654212
1	36689353	36691070
1	36750983	36751590
1	36784856	36786191
1	36787705	36788142
1	36797785	36799419
1	36802316	36803649
1	36816261	36817731
1	36839319	36840700
1	36850308	36852965
1	36862587	36864061
1	36873523	36875445
1	36882096	36882848
1	36884158	36884778
1	36886130	36887001
1	36915200	36916810
1	36928904	36930673
1	36957678	36959336
1	36980472	36981393
1	37019041	37020215
1	37116081	37116530
1	37899671	37900749
1	37920063	37920928
1	37936566	37938589
1	37938836	37939778
1	37940517	37946644
1	37952654	37953537
1	37979006	37980996
1	37999935	38000763
1	38018586	38020223
1	38061054	38062409
1	38068578	38069194
1	38077739	38078694
1	38147756	38148517
1	38155260	38156944
1	38157217	38158891
1	38259551	38261166
1	38272746	38275270
1	38324452	38326292
1	38396216	38397949
1	38411772	38413291
1	38416800	38418179
1	38454690	38456499
1	38465345	38466844
1	38477758	38479444
1	38493385	38494731
1	38505765	38506741
1	38553831	38554532
1	38604240	38604838
1	39324061	39326800
1	39338176	39339833
1	39456057	39457297
1	39457714	39458310
1	39491176	39492941
1	39541738	39542767
1	39564232	39564849
1	39567808	39573522
1	39643141	39645369
1	39649255	39650328
1	39650923	39652110
1	39657071	39658215
1	39724103	39724740
1	39857480	39858531
1	39863765	39865074
1	39872464	39875029
1	39876547	39880371
1	40004794	40005303
1	40038829	40040486
1	40042313	40043138
1	40071275	40072180
1	40119077	40119957
1	40185695	40186295
1	40204135	40204891
1	40265318	40265919
1	40281963	40282886
1	40348432	40349781
1	40366269	40368359
1	40384550	40385746
1	40420270	40421920
1	40504782	40506932
1	40507739	40508937
1	40550320	40551006
1	40562089	40563665
1	40626369	40627855
1	40628363	40629250
1	40722962	40724453
1	40771220	40772457
1	40804234	40804974
1	40838757	40840738
1	40915259	40917073
1	40942403	40943438
1	40973905	40975260
1	40996595	40997781
1	41077857	41078787
1	41128182	41129488
1	41131279	41131856
1	41134492	41134980
1	41157542	41158658
1	41176254	41177469
1	41314129	41316324
1	41326574	41328696
1	41409706	41410388
1	41417933	41418829
1	41439357	41440737
1	41444635	41446244
1	41469088	41469954
1	41733709	41734556
1	41786007	41787698
1	41827274	41828794
1	41861035	41862033
1	41882709	41883189
1	41884101	41885041
1	42010116	42011643
1	42126673	42127848
1	42248761	42249355
1	42420706	42421600
1	42500514	42501516
1	42799270	42801992
1	42905459	42906016
1	42921858	42923039
1	42995409	42996023
1	43123567	43125220
1	43146406	43148277
1	43148636	43150261
1	43199654	43201343
1	43231272	43233970
1	43281432	43282727
1	43311370	43313328
1	43388253	43389394
1	43389597	43390578
1	43406472	43407246
1	43422369	43425384
1	43432545	43433289
1	43539110	43539826
1	43637208	43638240
1	43692835	43693588
1	43823014	43825446
1	43831852	43834861
1	43854864	43856021
1	43880027	43880924
1	43916204	43917203
1	43918573	43919467
1	43938520	43938978
1	43988450	43989335
1	43997216	43998849
1	44047401	44048467
1	44114918	44117588
1	44172690	44173294
1	44229059	44229676
1	44399690	44400792
1	44402154	44403100
1	44411789	44414046
1	44435313	44436685
1	44439208	44441601
1	44444024	44444720
1	44445371	44446136
1	44456556	44457986
1	44460394	44461277
1	44471242	44471933
1	44495160	44496668
1	44496854	44498042
1	44500568	44501590
1	44501913	44502656
1	44678625	44680112
1	44792912	44795647
1	44820352	44821893
1	44870512	44872288
1	44997667	44998107
1	45060524	45061404
1	45067588	45068893
1	45097550	45098639
1	45117971	45119007
1	45138851	45140822
1	45185344	45188344
1	45194509	45195512
1	45195822	45197790
1	45199858	45201159
1	45204742	45206494
1	45240524	45243244
1	45251466	45252956
1	45253114	45254912
1	45265125	45266830
1	45284950	45285694
1	45301419	45301998
1	45451143	45452884
1	45475781	45480691
1	45484136	45484964
1	45671626	45672398
1	45765506	45766551
1	45768859	45770757
1	45805026	45807095
1	45956021	45958000
1	45964707	45966498
1	45986919	45988885
1	46016030	46016923
1	46035422	46036285
1	46048555	46050383
1	46086682	46087812
1	46151050	46154647
1	46215509	46217040
1	46268160	46269398
1	46269684	46270427
1	46357885	46358500
1	46502491	46503241
1	46597292	46599482
1	46644811	46647545
1	46647984	46650638
1	46663463	46664780
1	46668074	46670731
1	46711888	46713060
1	46713214	46714581
1	46766064	46768060
1	46768594	46771891
1	46798885	46799800
1	46805196	46807497
1	46813553	46814239
1	46871754	46872316
1	46912412	46913039
1	46943023	46943465
1	46993426	46994039
1	47013228	47013987
1	47068753	47070370
1	47081003	47083129
1	47133000	47134713
1	47183653	47185266
1	47190676	47191340
1	47269616	47270599
1	47456790	47457522
1	47640428	47641547
1	47644259	47645650
1	47647118	47648164
1	47655442	47658230
1	47778506	47780300
1	47798466	47800867
1	47854269	47854872
1	47901812	47904088
1	48115852	48116780
1	48176069	48176933
1	48191307	48192464
1	48463143	48463725
1	48559321	48559890
1	48937156	48937864
1	51169703	51170169
1	51424434	51425199
1	51425623	51426532
1	51433125	51436416
1	51439216	51440142
1	51441668	51443287
1	51443845	51445138
1	51700907	51703124
1	51703318	51704183
1	51983150	51984974
1	52035235	52035956
1	52082766	52083888
1	52088005	52088642
1	52194653	52196437
1	52342855	52345750
1	52362279	52363746
1	52456106	52456544
1	52467552	52468391
1	52497836	52499796
1	52519851	52521323
1	52521518	52522964
1	52592762	52593679
1	52606899	52609072
1	52830652	52832524
1	52869071	52870825
1	53017561	53020131
1	53151805	53152437
1	53163357	53164739
1	53168473	53169382
1	53191727	53193353
1	53387060	53387765
1	53392552	53394064
1	53662108	53663758
1	53685664	53686702
1	53703212	53704881
1	53743868	53744498
1	53791718	53792446
1	53792634	53793543
1	53858763	53859800
1	53910205	53910827
1	53950752	53951729
1	53991248	53991994
1	54041768	54043435
1	54150600	54152269
1	54204655	54205507
1	54302303	54304721
1	54355132	54356481
1	54410009	54412284
1	54517411	54519999
1	54535259	54536190
1	54664748	54666550
1	54953481	54955650
1	55007308	55008795
1	55181007	55182366
1	55229358	55230952
1	55275944	55276669
1	55350660	55353508
1	55410716	55412149
1	55436768	55437520
1	55438173	55439311
1	55487320	55488235
1	55679046	55682180
1	55742926	55744118
1	55750293	55750875
1	55894137	55895326
1	57043762	57045836
1	57110358	57112267
1	57154100	57154891
1	57176314	57176934
1	59011404	59012902
1	59118234	59118653
1	59205517	59206429
1	59220800	59221739
1	59234751	59235352
1	59243600	59245091
1	59247839	59248729
1	59249349	59251855
1	59281706	59282330
1	59314262	59315603
1	59369082	59370132
1	59481149	59482253
1	59578109	59579441
1	59612153	59613236
1	59616375	59617582
1	59761728	59763062
1	60164949	60165324
1	60224755	60225540
1	60279720	60281466
1	60391910	60393233
1	60412747	60413642
1	60436591	60437577
1	61515226	61517188
1	61522407	61523777
1	61542240	61542832
1	61543204	61544159
1	61548546	61549746
1	62054153	62054790
1	62190370	62191590
1	62207751	62209406
1	62596710	62597188
1	62900902	62903570
1	63152615	63154579
1	63249062	63251010
1	63782301	63783697
1	63793180	63793845
1	63832598	63834393
1	63987959	63989335
1	64058607	64061001
1	64128247	64129664
1	64196937	64197674
1	64239074	64240869
1	64333755	64334306
1	64734813	64735594
1	64935076	64937783
1	65209617	65212085
1	65363268	65364655
1	65430376	65432935
1	65434748	65435942
1	65467717	65468924
1	65486047	65486920
1	65525620	65526082
1	65531452	65534477
1	65540647	65541786
1	65548737	65549480
1	65612622	65615339
1	65719282	65721945
1	65885336	65887300
1	66152940	66153915
1	66708056	66708810
1	66911903	66912674
1	67389665	67391616
1	67394974	67396876
1	67399417	67400635
1	67460647	67462254
1	67518846	67520486
1	67895761	67897137
1	67955328	67955639
1	67998053	67998695
1	68027359	68028058
1	68036021	68036436
1	68149739	68153155
1	68155307	68155875
1	68225515	68226394
1	68231636	68232676
1	68267463	68268911
1	68297172	68299737
1	68315466	68316680
1	68581557	68581732
1	68585644	68586545
1	68697225	68699165
1	68786771	68787248
1	68849934	68851130
1	68960984	68963346
1	70032538	70033530
1	70670300	70671848
1	70686408	70687839
1	70819054	70820291
1	70820472	70821698
1	70876309	70877597
1	71546363	71547688
1	72746367	72751400
1	74663161	74664326
1	74969641	74970369
1	75198321	75199252
1	76080061	76082627
1	76097914	76098548
1	76188670	76189286
1	76190160	76191083
1	76251050	76252564
1	76374203	76374983
1	77684157	77685394
1	77747024	77749034
1	77787353	77788514
1	78147591	78149940
1	78224025	78225948
1	78244872	78246095
1	78290917	78291350
1	78353653	78355747
1	78443758	78446343
1	78469566	78470349
1	82265920	82269981
1	84464015	84465628
1	84542968	84544739
1	84764543	84765091
1	84830865	84832108
1	84968797	84970720
1	84970950	84973143
1	85039271	85040118
1	85086216	85087137
1	85098531	85099289
1	85154876	85156741
1	85218833	85219588
1	85410271	85411287
1	85513437	85514905
1	85527351	85528097
1	85665519	85667931
1	85724163	85726129
1	85741306	85743391
1	85744105	85745033
1	85760170	85761243
1	85763301	85764545
1	85773540	85774445
1	85791427	85792098
1	85929353	85931767
1	85986800	85987895
1	85991220	85992341
1	85994943	85996264
1	85996811	85997767
1	86041740	86046246
1	86047584	86049398
1	86049651	86050632
1	86051348	86053116
1	86067825	86068875
1	86071768	86073395
1	86172566	86175219
1	86860852	86862510
1	87169595	87172397
1	87299053	87299643
1	87378620	87381902
1	87793451	87797946
1	87800774	87801640
1	88260502	88261446
1	88793035	88793914
1	89149131	89151383
1	89356869	89358076
1	89456752	89457692
1	89457869	89459317
1	89464266	89464684
1	89487978	89489030
1	89989551	89991243
1	90064499	90065195
1	90097577	90100189
1	90285864	90288044
1	90308477	90309954
1	90460128	90461602
1	91186916	91187589
1	91315851	91317692
1	91486444	91488386
1	91869507	91870814
1	91965817	91967464
1	92348657	92349382
1	92351005	92352096
1	92392734	92393440
1	92495349	92496493
1	92545579	92546780
1	92763706	92765035
1	92775299	92776072
1	93249510	93251274
1	93296823	93298293
1	93324205	93324978
1	93425500	93428461
1	93543666	93546498
1	93547156	93547687
1	93644934	93647196
1	93770156	93770787
1	93810568	93812865
1	93899012	93899920
1	93912652	93915091
1	94095050	94095838
1	94127623	94128494
1	94145462	94147878
1	94158355	94160248
1	94166616	94168093
1	94170974	94172188
1	94279259	94280139
1	94309779	94310473
1	94311089	94314052
1	94343485	94345284
1	94373046	94373621
1	94373921	94375542
1	94491254	94491995
1	94511008	94511563
1	94698394	94700019
1	94701232	94703940
1	94710350	94714267
1	94715312	94716389
1	94768166	94769139
1	94790813	94792844
1	94795358	94796030
1	94800306	94802004
1	94882858	94884969
1	94946768	94947421
1	94979607	94980094
1	95006198	95008117
1	95193521	95194262
1	95267159	95267928
1	95271228	95271986
1	95319890	95320553
1	95390396	95393644
1	95508657	95509743
1	95537806	95539399
1	95582017	95583795
1	95699241	95700391
1	96827935	96828681
1	97186560	97188064
1	97432010	97432502
1	98385841	98387495
1	98509419	98512743
1	98552182	98553036
1	98555766	98556370
1	98788879	98789776
1	99126505	99128641
1	100274017	100274941
1	100315252	100316735
1	100434711	100436335
1	100502312	100505133
1	100597701	100599187
1	100714912	100715792
1	100731053	100733190
1	100816406	100820009
1	101360009	101362821
1	101490766	101492175
1	101701016	101702586
1	101753825	101754488
1	101822773	101823479
1	103571905	103572816
1	104068646	104069274
1	107162940	107163992
1	107599100	107601199
1	107682377	107683278
1	107684168	107685542
1	108072223	108072689
1	108667926	108668585
1	108741815	108744021
1	109104233	109104849
1	109233953	109236502
1	109262373	109263230
1	109288581	109290549
1	109370666	109371586
1	109372589	109374086
1	109419246	109420429
1	109505131	109506790
1	109583907	109584846
1	109618150	109619324
1	109632652	109634385
1	109642027	109643437
1	109654551	109655601
1	109736218	109736782
1	109739200	109741898
1	109757380	109758696
1	109792293	109793196
1	109796163	109797850
1	109806066	109806831
1	109819881	109820789
1	109824066	109826732
1	109844308	109845775
1	109940320	109941540
1	109968378	109969720
1	110025544	110027420
1	110033017	110033733
1	110036322	110037377
1	110040657	110041372
1	110051774	110052382
1	110074872	110075909
1	110088510	110089299
1	110090457	110092282
1	110161917	110163918
1	110185858	110186384
1	110198192	110199794
1	110282165	110283343
1	110315992	110316763
1	110318778	110320061
1	110419637	110420478
1	110452579	110453701
1	110454664	110455432
1	110523099	110523689
1	110526635	110529058
1	110545884	110546950
1	110553977	110554679
1	110576738	110578560
1	110630501	110631147
1	110739535	110740134
1	110749925	110751080
1	110752262	110754075
1	110855006	110855635
1	110880050	110883345
1	110950116	110950865
1	110954904	110955850
1	111002774	111003515
1	111038321	111039536
1	111158220	111159091
1	111161323	111162329
1	111173338	111174032
1	111325854	111326343
1	111372388	111373029
1	111505261	111506920
1	111534992	111535594
1	111681955	111683711
1	111765522	111766090
1	111991005	111992874
1	112024275	112024748
1	112161864	112163334
1	112281207	112283047
1	112289613	112290250
1	112297550	112299199
1	112901352	112902218
1	112911966	112912742
1	112933305	112934347
1	112936267	112940759
1	113008729	113009344
1	113044113	113045137
1	113050467	113052241
1	113162053	113163371
1	113216152	113218246
1	113246752	113250818
1	113253704	113254895
1	113256056	113259504
1	113261160	113262200
1	113278330	113279199
1	113346577	113347546
1	113351761	113352326
1	113423454	113424044
1	113497787	113501001
1	113614893	113616804
1	113682976	113683724
1	113931208	113934190
1	114220444	114220867
1	114299932	114302326
1	114353454	114355423
1	114446737	114448884
1	114471552	114473637
1	114761932	114762514
1	114825382	114825848
1	114888814	114889846
1	115052025	115055034
1	115101114	115101678
1	115123846	115124753
1	115212061	115213296
1	115258440	115259823
1	115298901	115301031
1	115322773	115323838
1	115681290	115682346
1	115721320	115722645
1	116087905	116089253
1	116183756	116184538
1	116314005	116315205
1	116350262	116350746
1	116518606	116519768
1	116681312	116682241
1	116916391	116917686
1	116961089	116961797
1	117027662	117028422
1	117041420	117042056
1	117112303	117114168
1	117209762	117210808
1	117451890	117453765
1	117601930	117603786
1	117664035	117664856
1	117908199	117911424
1	118147267	118149947
1	118301081	118301948
1	118471250	118473363
1	119683100	119684298
1	119821728	119822622
1	120125417	120126074
1	120156214	120157137
1	120189225	120191486
1	120217886	120218635
1	120254192	120255193
1	120351503	120352299
1	120491171	120491933
1	120610737	120612211
1	121260661	121261735
1	142611360	142612678
1	142793390	142795343
1	143743231	143743644
1	143913310	143913599
1	144006380	144006526
1	144008022	144013727
1	144527775	144531667
1	144535187	144535592
1	144593569	144594786
1	144840667	144841841
1	144917956	144918509
1	144925755	144926488
1	144929773	144934221
1	144986491	144987673
1	144988722	144990502
1	144990658	144996535
1	145002517	145008097
1	145009110	145011797
1	145014202	145016947
1	145018103	145019928
1	145020701	145023680
1	145017824	145017833
1	145028183	145031888
1	145033763	145042090
1	145042557	145043949
1	145044812	145047366
1	145047716	145048559
1	145053826	145060802
1	145061612	145063571
1	145065078	145066091
1	145067070	145069117
1	145069276	145070181
1	145071544	145072722
1	145073013	145084363
1	145085630	145086680
1	145087992	145092989
1	145095961	145100489
1	145102451	145103293
1	145108021	145112632
1	145113356	145118537
1	145139163	145139639
1	145188794	145189476
1	145208881	145210745
1	145288985	145293204
1	145382176	145383380
1	145394769	145400284
1	145401878	145402586
1	145457171	145457867
1	145469765	145471294
1	145474131	145474664
1	145476562	145478627
1	145507108	145508312
1	145514815	145517598
1	145542053	145543598
1	145574459	145577120
1	145589004	145590070
1	145609862	145611657
1	145826633	145827209
1	146555476	146556871
1	146642609	146644730
1	146713727	146715517
1	146966785	146967249
1	147071472	147073128
1	147099230	147099800
1	147112422	147113005
1	147141356	147143189
1	147400401	147400949
1	147735053	147736593
1	147806480	147807513
1	148000025	148000515
1	148000672	148001351
1	148176198	148176542
1	148176718	148176848
1	148240985	148242221
1	148247562	148248389
1	148555573	148555684
1	148555876	148557074
1	148928509	148930127
1	149204048	149204719
1	149223053	149225443
1	149605456	149605816
1	149658078	149658791
1	149856243	149858130
1	149858927	149860290
1	149870319	149871769
1	149898663	149900018
1	149981339	149983137
1	150022406	150022895
1	150038664	150040227
1	150141132	150141835
1	150205565	150206493
1	150206654	150209189
1	150228226	150228781
1	150239875	150241980
1	150293638	150294539
1	150335902	150339682
1	150436851	150437324
1	150459401	150460285
1	150487472	150488617
1	150521036	150521765
1	150532345	150532881
1	150533322	150537395
1	150540541	150541444
1	150551300	150552944
1	150576675	150577599
1	150585840	150586659
1	150601287	150602929
1	150669263	150670449
1	150785357	150785940
1	150847423	150849819
1	150894665	150895718
1	150898252	150899342
1	150945692	150946799
1	150947303	150948249
1	150951805	150953442
1	150953682	150954884
1	150956028	150957386
1	150968349	150968796
1	150977961	150979714
1	150980634	150981629
1	150996881	150997555
1	151019799	151021448
1	151029982	151033900
1	151042713	151043936
1	151118616	151119829
1	151128507	151129298
1	151137214	151139634
1	151161951	151162895
1	151167674	151168127
1	151170360	151171749
1	151172013	151172883
1	151224065	151224673
1	151226631	151227668
1	151253161	151257246
1	151283758	151284567
1	151298907	151301268
1	151313319	151314054
1	151319037	151320476
1	151371513	151372265
1	151416206	151416993
1	151467057	151467814
1	151483266	151484775
1	151512203	151514200
1	151566526	151567300
1	151585255	151586039
1	151707362	151708044
1	151735121	151736187
1	151762103	151764368
1	151808904	151809691
1	151881539	151882552
1	151906422	151907046
1	151964532	151967187
1	152006761	152007543
1	152008582	152009876
1	152019698	152021605
1	152024636	152025826
1	152082518	152084134
1	152157825	152158565
1	152842315	152842715
1	153195229	153195931
1	153324958	153325365
1	153325748	153326613
1	153467156	153467782
1	153481575	153482933
1	153483208	153483939
1	153505405	153508443
1	153519846	153522363
1	153537816	153541862
1	153544877	153545593
1	153580429	153582693
1	153583852	153585999
1	153586434	153587870
1	153589109	153590752
1	153598588	153600499
1	153605930	153607119
1	153623945	153626375
1	153630815	153632616
1	153642895	153645179
1	153650931	153651829
1	153700010	153701316
1	153704505	153705089
1	153721594	153722275
1	153755647	153756376
1	153769576	153770195
1	153893909	153897034
1	153897544	153899243
1	153917917	153920152
1	153929854	153932003
1	153935462	153937383
1	153938843	153941034
1	153948981	153950796
1	153958883	153959905
1	153962615	153963825
1	154154638	154156374
1	154191720	154194663
1	154244450	154245820
1	154296805	154299275
1	154377217	154379343
1	154452221	154452691
1	154518951	154519416
1	154529680	154530540
1	154531044	154532404
1	154579479	154580315
1	154598945	154600994
1	154642039	154642743
1	154738415	154738888
1	154908205	154910455
1	154927734	154929097
1	154932802	154935190
1	154939895	154942663
1	154943046	154944194
1	154945754	154949017
1	154955304	154956773
1	154973173	154974901
1	154975187	154977246
1	154989539	154990447
1	155004954	155005447
1	155017293	155018034
1	155023744	155025382
1	155033839	155034850
1	155035718	155037089
1	155051613	155052816
1	155056144	155059571
1	155063643	155064829
1	155066712	155067626
1	155096669	155098537
1	155099048	155100250
1	155101372	155103775
1	155105755	155108922
1	155109083	155109759
1	155111760	155113533
1	155139699	155140745
1	155144799	155146112
1	155148352	155149886
1	155163102	155164980
1	155178237	155178662
1	155195975	155198043
1	155210834	155211812
1	155213522	155214771
1	155220454	155221594
1	155223501	155226638
1	155231604	155232847
1	155242870	155243607
1	155246509	155248866
1	155261377	155262178
1	155265546	155266145
1	155270301	155271689
1	155278201	155279925
1	155292373	155295805
1	155532127	155533439
1	155561673	155562205
1	155579317	155579985
1	155617984	155618917
1	155657707	155659364
1	155714921	155715580
1	155826545	155827575
1	155828905	155830055
1	155879636	155881739
1	155903786	155904528
1	155907506	155908872
1	155909695	155911840
1	155931513	155932058
1	155946979	155948897
1	155958661	155960019
1	155989721	155990604
1	156022475	156023345
1	156023648	156025591
1	156060257	156061092
1	156066105	156066848
1	156075267	156076415
1	156083183	156086141
1	156092150	156093932
1	156099365	156100572
1	156115423	156116783
1	156117540	156118713
1	156163413	156164610
1	156182535	156183732
1	156195124	156195698
1	156251450	156253091
1	156305987	156307691
1	156307852	156308743
1	156326641	156327398
1	156352702	156353312
1	156355143	156356200
1	156415402	156416007
1	156426127	156427427
1	156468853	156471864
1	156474533	156475498
1	156541164	156542877
1	156553876	156554196
1	156560755	156562731
1	156577771	156579278
1	156627212	156627829
1	156629157	156630697
1	156630980	156631995
1	156658624	156659875
1	156679450	156680624
1	156695160	156696092
1	156696270	156696998
1	156698026	156699548
1	156710461	156711674
1	156717100	156720520
1	156735950	156738499
1	156861864	156862420
1	156866310	156867397
1	157059673	157060291
1	157107715	157109171
1	157163329	157163932
1	157280753	157281690
1	157339628	157340130
1	157360158	157360942
1	157465804	157466310
1	157661065	157661592
1	157847671	157848466
1	157935512	157936378
1	157962255	157963280
1	158007365	158008130
1	158082866	158083931
1	158090903	158091972
1	158094382	158095148
1	159041455	159042229
1	159567078	159568611
1	159768359	159769268
1	159823748	159824860
1	159893753	159895646
1	159899996	159901149
1	159905920	159906494
1	159976109	159976521
1	160000892	160002181
1	160067307	160068534
1	160070510	160071235
1	160175667	160176617
1	160231282	160233194
1	160254804	160255262
1	160312801	160313744
1	160385943	160386548
1	160921132	160921856
1	160966867	160967645
1	160990269	160991646
1	161014717	161016395
1	161041639	161043654
1	161085213	161086240
1	161086887	161089092
1	161100983	161103234
1	161128279	161130139
1	161134733	161137346
1	161146180	161147758
1	161162269	161162800
1	161171544	161172978
1	161194916	161197732
1	161283385	161284998
1	161351941	161352667
1	161359997	161360749
1	161368853	161370544
1	161391524	161392122
1	161493506	161494382
1	161499226	161501332
1	161509253	161510613
1	161581702	161582941
1	161695502	161697515
1	161708331	161709041
1	161719100	161720623
1	161735759	161736802
1	161992870	161994550
1	162006675	162007734
1	162024987	162025431
1	162025740	162026104
1	162039253	162039986
1	162467090	162467770
1	162508267	162509276
1	162511151	162511978
1	162530641	162532839
1	162583138	162583865
1	163291709	163292635
1	165085767	165086466
1	165566641	165567835
1	165570693	165571436
1	165599769	165601750
1	165666717	165668439
1	165737609	165738984
1	165742578	165743097
1	165796659	165798539
1	166808966	166809959
1	166844966	166846114
1	167026126	167026990
1	167188856	167191598
1	167411339	167411914
1	167423659	167425285
1	167522900	167523507
1	167524898	167525794
1	167656866	167657643
1	167682999	167686289
1	167690030	167692129
1	167766055	167766700
1	167772511	167773123
1	167789099	167789878
1	167904075	167907096
1	168051363	168051999
1	168104926	168105913
1	168106262	168107166
1	168147664	168149916
1	168195056	168196269
1	168311701	168312352
1	168597836	168598577
1	169075885	169077237
1	169077656	169078825
1	169336406	169337925
1	169454614	169455544
1	169681101	169681576
1	169763694	169764641
1	169862716	169863695
1	170043354	170044130
1	170500742	170501906
1	171454869	171456083
1	171710481	171711972
1	171749814	171750996
1	172412625	172413694
1	172500821	172503519
1	172878533	172879533
1	172886950	172887643
1	172900485	172902700
1	173389308	173389965
1	173445662	173446349
1	173446552	173448070
1	173683879	173684872
1	173793068	173794583
[truncated: 23,054 more rows]
